# Supplementary material for: In Silico Characterization of Two Human Pegivirus Proteins Highlights Similarities with Hepatitis C Virus and Possible Therapeutic Repurposing
Source: Viruses. 2026 Feb 19;18(2):261. doi: 10.3390/v18020261 (PMC12945168; doi:10.3390/v18020261)
Supplement: Supplementary file 1 [file viruses-18-00261-s001.zip]

Archive with 1 entries (1 files):
- viruses-4087931-supplementary.pdf
